# Supplementary material for: Age-Specific Search Strategies for Medline
Source: J Med Internet Res. 2006 Oct 25;8(4):e25. doi: 10.2196/jmir.8.4.e25 (PMC1794003; doi:10.2196/jmir.8.4.e25)
Supplement: Supplementary file 1 [file jmir_v8i4e25_app1.xls]

## Sheet: Terms
Term	TermType
“children younger than 6 years of age”	.tw.
“maternal age 35 and over”	.tw.
<1 year of age	.tw.
<1 year old	.tw.
2 years of age	.tw.
2 years old	.tw.
3 years of age	.tw.
3 years old	.tw.
4 years of age	.tw.
4 years old	.tw.
5 years of age	.tw.
5 years of age	.tw.
5 years old	.tw.
55 years of age	.tw.
55 years old	.tw.
65 years of age	.tw.
65 years old	.tw.
adolescence	.tw.
adolescents	.tw.
adulthood	.tw.
adults	.tw.
advanced age	.tw.
advancing years	.tw.
age < 1 year	.tw.
age < 6 years	.tw.
age < one year	.tw.
age < six years	.tw.
agedness	.tw.
ageing	.tw.
aging	.tw.
amniotic	.tw.
anile	.tw.
bab:	.tw.
babe	.tw.
babe:	.tw.
babes	.tw.
babies	.tw.
baby	.tw.
birth weight	.tw.
born	.tw.
boy	.tw.
boy:	.tw.
boyhood	.tw.
boys	.tw.
caregiv:	.tw.
caregiver	.tw.
caregivers	.tw.
caregiving	.tw.
child care	.tw.
childhood	.tw.
children	.tw.
college student	.tw.
college student:	.tw.
college students	.tw.
congenital	.tw.
day care	.tw.
day old	.tw.
day: old	.tw.
daycare	.tw.
days old	.tw.
declining years	.tw.
delinquency	.tw.
delinquenc:	.tw.
delinquent	.tw.
delinquent:	.tw.
delinquents	.tw.
demented	.tw.
dotage	.tw.
early childhood education	.tw.
eighth grade	.tw.
eighth grade:	.tw.
eighth grader	.tw.
eighth graders	.tw.
eighties	.tw.
elder	.tw.
elder:	.tw.
elder care	.tw.
elderliness	.tw.
elderly	.tw.
elders	.tw.
elementary school student	.tw.
elementary school student:	.tw.
elementary school students	.tw.
elementary school	.tw.
eleventh grade	.tw.
eleventh grade:	.tw.
eleventh grader	.tw.
eleventh graders	.tw.
embryo	.tw.
father	.tw.
feeble	.tw.
feeble:	.tw.
feebleness	.tw.
fetal	.tw.
fetal	.tw.
feto	.tw.
fetocide	.tw.
fetus	.tw.
fetus:	.tw.
fetuses	.tw.
fifth grade	.tw.
fifth grade:	.tw.
fifth grader	.tw.
fifth graders	.tw.
fifties	.tw.
first grade	.tw.
first grade:	.tw.
first grader	.tw.
first graders five years of age	.tw.
foetal	.tw.
foetus	.tw.
foetus:	.tw.
foetuses	.tw.
four years of age	.tw.
four years old	.tw.
fourth grade	.tw.
fourth grade:	.tw.
fourth grader	.tw.
fourth graders	.tw.
frail	.tw.
frail:	.tw.
fraility	.tw.
freshman	.tw.
freshmen	.tw.
full term pregnancy	.tw.
full-grown	.tw.
fully grown	.tw.
geriatric	.tw.
gerontological	.tw.
gerontology	.tw.
gestation	.tw.
gestation	.tw.
gestation:	.tw.
gestational age	.tw.
gestational age	.tw.
gestational	.tw.
girl	.tw.
girl:	.tw.
girlhood	.tw.
girls	.tw.
grade 1	.tw.
grade 10	.tw.
grade 11	.tw.
grade 12	.tw.
grade 2	.tw.
grade 3	.tw.
grade 4	.tw.
grade 5	.tw.
grade 6	.tw.
grade 7	.tw.
grade 8	.tw.
grade 9	.tw.
grade eight	.tw.
grade eleven	.tw.
grade five	.tw.
grade four	.tw.
grade nine	.tw.
grade one	.tw.
grade seven	.tw.
grade six	.tw.
grade ten	.tw.
grade three	.tw.
grade twelve	.tw.
grade two	.tw.
grow feeble	.tw.
grown	.tw.
grown:	.tw.
grownup	.tw.
grown-up	.tw.
high school student	.tw.
high school student:	.tw.
high school students	.tw.
high school	.tw.
immatur:	.tw.
immature	.tw.
immaturity	.tw.
infancy	.tw.
infant:	.tw.
infantile	.tw.
infants	.tw.
junior	.tw.
junior:	.tw.
juniors	.tw.
juvenile delinquency	.tw.
juvenile delinquent	.tw.
juvenile delinquent:	.tw.
juvenile delinquents	.tw.
juvenile disease	.tw.
juvenile	.tw.
juvenile:	.tw.
juveniles	.tw.
k-8	.tw.
kid	.tw.
kid:	.tw.
kids	.tw.
kindergarten	.tw.
less than 6 years of age	.tw.
lifetime	.tw.
life-time	.tw.
longevity	.tw.
low birth weight	.tw.
low birthweight	.tw.
maternal age	.tw.
maternal	.tw.
matronly	.tw.
maturate	.tw.
mature	.tw.
mature:	.tw.
matured	.tw.
menarche	.tw.
middle age	.tw.
middle age:	.tw.
middle aged	.tw.
middle school	.tw.
midwifery	.tw.
midwifery	.tw.
minor	.tw.
month old	.tw.
month: old	.tw.
months old	.tw.
mother	.tw.
neofatal	.tw.
neofetus	.tw.
neonat:	.tw.
neo-nat:	.tw.
neonatal	.tw.
neo-natal	.tw.
neonate	.tw.
neo-nate	.tw.
neonates	.tw.
neo-nates	.tw.
neonatus	.tw.
neo-natus	.tw.
newborn care	.tw.
newborn infant	.tw.
newborn infant:	.tw.
newborn	.tw.
newborn:	.tw.
newborns	.tw.
NICU	.tw.
nineties	.tw.
ninth grade	.tw.
ninth grade:	.tw.
ninth grader	.tw.
ninth graders	.tw.
nursing home	.tw.
nursing home	.tw.
nursing home:	.tw.
nursing home:	.tw.
nursing homes	.tw.
nursing homes	.tw.
obstetric	.tw.
of age	.tw.
offspring	.tw.
old adult	.tw.
old adult:	.tw.
old adults	.tw.
old age	.tw.
old	.tw.
old: adult	.tw.
old: adult:	.tw.
old: adults	.tw.
old:	.tw.
older adult	.tw.
older adult:	.tw.
older adults	.tw.
older	.tw.
oldish	.tw.
one month of age	.tw.
one month old	.tw.
paediatric	.tw.
parent	.tw.
parent:	.tw.
parental	.tw.
parents	.tw.
pediatric	.tw.
perinatal	.tw.
peri-natal	.tw.
postnatal	.tw.
post-natal	.tw.
postnatal:	.tw.
post-natal:	.tw.
postnatally	.tw.
post-natally	.tw.
postpartum	.tw.
postterm bab:	.tw.
post-term bab:	.tw.
postterm babies	.tw.
post-term babies	.tw.
postterm baby	.tw.
post-term baby	.tw.
postterm infant	.tw.
post-term infant	.tw.
postterm infant:	.tw.
post-term infant:	.tw.
postterm infants	.tw.
post-term infants	.tw.
postterm	.tw.
post-term	.tw.
pregnancy in adolescence	.tw.
pregnancy	.tw.
pregnant adolescen:	.tw.
pregnant adolescent	.tw.
pregnant adolescents	.tw.
pregnant teenager	.tw.
pregnant teenager:	.tw.
pregnant teenagers	.tw.
prelabor	.tw.
pre-labor	.tw.
prelabour	.tw.
pre-labour	.tw.
premature neonate	.tw.
pre-mature neonate	.tw.
premature neonate:	.tw.
pre-mature neonate:	.tw.
premature neonates	.tw.
pre-mature neonates	.tw.
premature	.tw.
pre-mature	.tw.
prenatal	.tw.
pre-natal	.tw.
prepubertal	.tw.
pre-pubertal	.tw.
prepuberty	.tw.
pre-puberty	.tw.
prepubescent	.tw.
preschool age	.tw.
pre-school age	.tw.
preschool age:	.tw.
pre-school age:	.tw.
preschool ages	.tw.
pre-school ages	.tw.
preschool	.tw.
pre-school	.tw.
preschool:	.tw.
pre-school:	.tw.
preschooler:	.tw.
pre-schooler:	.tw.
preschoolers	.tw.
pre-schoolers	.tw.
preteen	.tw.
pre-teen	.tw.
preteen:	.tw.
pre-teen:	.tw.
preteens	.tw.
pre-teens	.tw.
preterm bab:	.tw.
preterm babies	.tw.
pre-term babies	.tw.
preterm baby	.tw.
pre-term baby	.tw.
preterm infant	.tw.
pre-term infant	.tw.
preterm infant:	.tw.
pre-term infant:	.tw.
preterm infants	.tw.
pre-term infants	.tw.
preterm	.tw.
pre-term	.tw.
puberty	.tw.
pubescent	.tw.
puerile	.tw.
rest home	.tw.
rest home:	.tw.
rest homes	.tw.
ripe age	.tw.
school age	.tw.
school age:	.tw.
school aged	.tw.
school:	.tw.
schoolchild	.tw.
schoolchildren	.tw.
schoolchildren	.tw.
second grader	.tw.
second grade:	.tw.
second graders	.tw.
secondary school student	.tw.
secondary school student:	.tw.
secondary school students	.tw.
secondary school	.tw.
senile	.tw.
senility	.tw.
senior citizen	.tw.
senior citizen:	.tw.
senior citizens	.tw.
senior	.tw.
senior:	.tw.
seniority	.tw.
seniors	.tw.
seventh grade	.tw.
seventh grade:	.tw.
seventh grader	.tw.
seventh graders	.tw.
seventies	.tw.
sibling	.tw.
sibling:	.tw.
siblings	.tw.
sixth grade	.tw.
sixth grade:	.tw.
sixth grader	.tw.
sixth graders	.tw.
sixties	.tw.
sophomore	.tw.
sophomore:	.tw.
sophomores	.tw.
stillbirth	.tw.
still-birth	.tw.
stillborn	.tw.
still-born	.tw.
teen	.tw.
teen:	.tw.
teenage	.tw.
teenage:	.tw.
teenaged	.tw.
teenager	.tw.
teenager:	.tw.
teenagers	.tw.
teener	.tw.
teens	.tw.
tenth grade	.tw.
tenth grade:	.tw.
tenth grader	.tw.
tenth graders	.tw.
term bab:	.tw.
term babies	.tw.
term baby	.tw.
term infant	.tw.
term infant:	.tw.
term infants	.tw.
third grade	.tw.
third grade:	.tw.
third grader	.tw.
third graders	.tw.
thirties	.tw.
three years of age	.tw.
three years old	.tw.
toddler	.tw.
toddler:	.tw.
toddlers	.tw.
tot	.tw.
tot:	.tw.
tots	.tw.
twelth grade	.tw.
twelth grade:	.tw.
twelth grader	.tw.
twelth graders	.tw.
twight years	.tw.
two years of age	.tw.
two years old	.tw.
under 1 year of age	.tw.
under one year of age	.tw.
university student	.tw.
university student:	.tw.
university students	.tw.
very low birth weight	.tw.
very low birthweight	.tw.
very old	.tw.
young adulthood	.tw.
young people	.tw.
young person	.tw.
young	.tw.
young:	.tw.
youngster	.tw.
youngster:	.tw.
youngsters	.tw.
youth	.tw.
youth:	.tw.
youthful	.tw.
youths	.tw.
adolescen:	.tw.
adolescen:	.mp.
adolescent	.tw.
adolescent	.mp.
adolescent:	.tw.
adolescent:	.mp.
adult	.tw.
adult	.mp.
adult:	.tw.
adult:	.mp.
age:	.tw.
age:	.mp.
aged	.tw.
aged	.mp.
child	.tw.
child	.mp.
child:	.tw.
child:	.mp.
infan:	.tw.
infan:	.mp.
infant	.tw.
infant	.mp.
“aged, 80 and over”.sh.
“maternal age 35 and over”.sh.
adolescent.sh.
adult children.sh.
adult.sh.
age distribution.sh.
age factors.sh.
age groups.sh.
age of onset.sh.
aged.sh.
aging.sh.
child of impaired parents.sh.
child, abandoned.sh.
child, exceptional.sh.
child, gifted.sh.
child, preschool.sh.
child, unwant.sh.
child.sh.
exp adult
exp age factors
exp age groups
exp aged
exp aging
exp child
exp child, exceptional
exp infant
exp infant, low birth weight
exp infant, newborn
exp maternal age
exp puberty
fetal research.sh.
fetus.sh.
frail elderly.sh.
gestational age.sh.
infant, low birth weight.sh.
infant, newborn.sh.
infant, newborn, diseases.sh.
infant, postmature.sh.
infant, premature.sh.
infant, small for gestational age.sh.
infant, very low birth weight.sh.
infant.sh.
juvenile delinquency.sh.
longevity.sh.
menarche.sh.
middle aged.sh.
minors.sh.
old age assistance.sh.
paternal age. sh.
parents.sh.
pregnancy in adolescence.sh.
puberty.sh.
